# Supplementary material for: Decline in Sensory Integration in Old Age and Its Related Functional Brain Connectivity Correlates Observed during a Virtual Reality Task
Source: Brain Sci. 2024 Aug 21;14(8):840. doi: 10.3390/brainsci14080840 (PMC11352474; doi:10.3390/brainsci14080840)
Supplement: Supplementary file 1 [file brainsci-14-00840-s001.zip]

Archive with 2 entries (2 files):
- brainsci_Inagaki_SupplementaryMaterials.pdf
- Video S1.mp4
